# Supplementary material for: Risk factors for hematuria during indwelling urinary catheterization in acute myocardial infarction: a comparative analysis using logistic regression and decision tree
Source: Front Cardiovasc Med. 2025 Nov 14;12:1597796. doi: 10.3389/fcvm.2025.1597796 (PMC12660281; doi:10.3389/fcvm.2025.1597796)
Supplement: Supplementary file 1 [file Table1.xlsx]

## Sheet: Supplementary Table 1
Supplementary Table S1. Variable assignment table
Variables	Assignment
Hematuria	0=No 1=Yes
Age	0=≤60 1=60-75 2=＞75
Gender	0=Male 1=Female
Cystitis	0=No 1=Yes
History of hematuria (last six months)	0=No 1=Yes
History of urethral surgery	0=No 1=Yes
Urinary tract infections	0=No 1=Yes
Urinary systemmatic calculi	0=No 1=Yes
Urinary tube specification（Fr）	0=16Fr 1=＜16Fr
Emergency catheter placement	0=No 1=Yes
Catheter material	0=silica gel 1=latex
Indwelling catheterization process smoothly	0=No 1=Yes
Acute agitation during catheter insertion	0=No 1=Yes
Persistent agitation during catheter indwelling	0=No 1=Yes
Urinary fixed properly	0=No 1=Yes
Repeated complaints of urethral pain	0=No 1=Yes
Patient was aware of the purpose and precautions of the indwelling catheter	0=No 1=Yes
Treatment	0=Primary PCI 1=Post-thrombolysis PCI 2=Post-thrombolysis CAG
PLT（*10^9）	Raw data
PT(s)	Raw data
INR	Raw data
APTT(s)	Raw data
FIB	Raw data
TT	Raw data
